# Supplementary material for: LncRNA TTN-AS1 promotes the progression of oral squamous cell carcinoma via miR-411-3p/NFAT5 axis
Source: Cancer Cell Int. 2020 Aug 28;20:415. doi: 10.1186/s12935-020-01378-6 (PMC7453543; doi:10.1186/s12935-020-01378-6)
Supplement: Supplementary file 1 — Additional file 1: Sequence for all plasmids used in current study. [file 12935_2020_1378_MOESM1_ESM.xlsx]

## Sheet: Sheet1
Primer sequence used in qRT-PCR
TTN-AS1 (F)	GGGCGGTCTGGAAAGGAATC
TTN-AS1 (R)	AATCGCCTTGGCTCAGTGTT
MiR-411-3p (F)	CCGAGtatgtaacacggtc
MiR-411-3p (R)	tatgtaacacggtccactaacc
NFAT5 (F)	TCTGAAGTTACACCCATCACAGAA
NFAT5 (R)	AGGCAAATCCAGCAGCAACA
TLL2 (F)	AAGTCCGACAACACCGTCTC
TLL2 (R)	AGTCATGCCCATTCTCGTGG
MGAT4A (F)	AGCGGCAACCAAGAACATCC
MGAT4A (R)	CAGATGATCAGTTGGTGGCTTTTT
RAB21 (F)	GCCTACTCGTTCAAGGTGGT
RAB21 (R)	AGTGGTGATGTGCTTGTCGT
GAPDH (F)	GGAGCGAGATCCCTCCAAAAT
GAPDH (R)	GGCTGTTGTCATACTTCTCATGG
U6 (F)	CTCGCTTCGGCAGCACA
U6 (R)	AACGCTTCACGAATTTGCGT
Plasmid sequence used for transfection
sh-NC	CCGG TACAATCAGATTCACAGATAG CTCGAG CTATCTGTGAATCTGATTGTA TTTTTG
sh-TTN-AS1#1	CCGG AATATCCAAAGATAGTGTCAC CTCGAG GTGACACTATCTTTGGATATT TTTTTG
sh-TTN-AS1#2	CCGG ACCATTTCCGTGTTTCAGCAG CTCGAG CTGCTGAAACACGGAAATGG TTTTTG
sh-NC	CCGG ACTGTGCGTGAGTGTGGAGTA CTCGAG TACTCCACACTCACGCACAGT TTTTTG
sh-NFAT5#1	CCGG GTGGACTGCGTAGGGATATTG CTCGAG CAATATCCCTACGCAGTCCAC TTTTTG
sh-NFAT5#2	CCGG CGGACAACAAAGGCAACTCAA CTCGAG TTGAGTTGCCTTTGTTGTCCG TTTTTG
NC mimics	acacgcacuaacuauggucuac
MiR-411-3p mimics	uauguaacacgguccacuaacc
NC inhibitor	cgugugguggacua
MiR-411-3p inhibitor	gguuaguggaccguguuacaua
